# Supplementary material for: Antibiotic Susceptibility of Environmental Legionella pneumophila Strains Isolated in Northern Italy
Source: Int J Environ Res Public Health. 2021 Sep 4;18(17):9352. doi: 10.3390/ijerph18179352 (PMC8431511; doi:10.3390/ijerph18179352)
Supplement: Supplementary file 1 [file ijerph-18-09352-s001.zip]

Archive with 3 entries (3 files):
- Figure S2 - Reserpine-resazurin Assay for confirmation of LpeAB efflux system.pdf
- Figure S1 - Agarose Gel electrophoresis for lpeAB component.pdf
- Table S1 - Characteristics of tested Legionella pneumophila strains and MIC values.pdf
